# Supplementary material for: A New Diagnostic Strategy for Polycystic Ovary Syndrome Combining Japanese and International Diagnostic Criteria Using Anti‐Müllerian Hormone
Source: J Obstet Gynaecol Res. 2026 May 6;52:e70326. doi: 10.1111/jog.70326 (PMC13149773; doi:10.1111/jog.70326)
Supplement: Supplementary file 3 — Table S1: Comparison of endocrine characteristics among cases meeting the JSOG 2024 criteria, cases additionally diagnosed according to the Rotterdam/IEBG 2023 criteria by applying elevated serum AMH (level 2), and cases meeting neither the JSOG 2024 nor the Rotterdam/IEBG 2023 criteria. [file JOG-52-0-s002.xlsx]

## Sheet: Sheet1
Table S1. Comparison of endocrine characteristics among cases meeting the JSOG 2024 criteria, cases additionally diagnosed according to the Rotterdam/IEBG 2023 criteria by applying elevated serum AMH (level 2), and cases meeting neither the JSOG 2024 nor the Rotterdam/IEBG 2023 criteria.
		Cases meeting JSOG 2024 criteria	Cases not meeting JSOG 2024 criteria but meeting Rotterdam/IEBG 2023 criteria based on elevated serum AMH (level 2)†	Cases meeting neither JSOG 2024 nor Rotterdam/IEBG 2023 criteria	p-Value
Timing of blood sampling for measurement of basal LH and FSH levels
	Days 2-3 of the menstrual cycle	26.3% (56/213)	50.0% (18/36)**	47.6% (10/21)*	<0.01
	Days 4-6 of the menstrual cycle	28.6% (61/213)	22.2% (8/36)	38.1% (8/21)	0.44
	Days 7-9 of the menstrual cycle	2.8% (6/213)	5.6% (2/36)	0.0% (0/21)	0.47
	Retest after day 10 of the menstrual cycle (Due to the inability to confirm high LH)	0.5% (1/213)	0.0% (0/36)	0.0% (0/21)	0.87
	At the initial consultation involving a chief complaint of irregular menstrual cycle (After confirming the absence of follicles measuring ≥1 cm in diameter)	41.3% (88/213)	22.2% (8/36)*	9.5% (2/21)**	<0.01
	Without considering the timing of blood sampling	0.5% (1/213)	0.0% (0/36)	4.8% (1/21)	0.08
LH (Architect conversion) (mean ± SD) (mIU/mL)		11.2±5.4	5.6±2.0**	6.4±1.9**	<0.01
LH/FSH ratio (Architect conversion)(mean ± SD)		2.0±0.9	1.1±0.4**	1.1±0.3**	<0.01
Elevated basal LH level		77.9% (166/213)	25.0% (9/36)**	38.1% (8/21)**	<0.01
Elevated LH/FSH ratio		85.0% (181/213)	19.4% (7/36)**	9.5% (2/21)**	<0.01
High LH‡		81.7% (174/213)	0.0% (0/36)**	0.0% (0/21)**	<0.01
Total testosterone (mean ± SD) (ng/mL)		0.53±0.24	0.34±0.13**	0.27±0.13**	<0.01
Elevated serum total testosterone level		48.4% (103/213)	0.0% (0/36)**	0.0% (0/21)**	<0.01
Hirsutism		14.6% (31/213)	0.0% (0/36)*	0.0% (0/21)	<0.01
AMH (Lumipulse conversion) (mean ± SD) (ng/mL)		12.7±7.2	11.5±4.0	5.5±1.7**, ++	<0.01
Elevated serum AMH (level 2)†		76.5% (163/213)	100% (36/36)**	0.0% (0/21)**, ++	<0.01
Abbreviations: AMH, anti-Müllerian hormone; FSH, follicle-stimulating hormone; IEBG, International Evidence-based Guideline for the Assessment and Management of polycystic ovary syndrome; JSOG, Japan Society of Obstetrics and Gynecology; LH, luteinizing hormone; SD, standard deviation.
†Elevated serum AMH (level 2) was defined as an AMH level above the cut-off value level 2 with a specificity of ≥95% for the Rotterdam/IEBG 2023 criteria (Table 1)26.
‡High LH was determined based on both an elevated basal LH level and elevated LH/FSH ratio, exceeding a mean value +1 SD of normal females, respectively. In obese/overweight cases (BMI ≥25 kg/m2), an elevated LH/FSH ratio alone is acceptable for diagnosis.
* p<0.05, ** p<0.01: vs cases meeting JSOG 2024 criteria
++ p<0.01: vs cases not meeting JSOG 2024 criteria but meeting Rotterdam/IEBG 2023 criteria based on elevated serum AMH (level 2)†
